# Supplementary material for: Predictors of non-transport by emergency medical services after a nonfatal opioid overdose: a national analysis
Source: Health Aff Sch. 2025 May 20;3(5):qxaf101. doi: 10.1093/haschl/qxaf101 (PMC12123062; doi:10.1093/haschl/qxaf101)
Supplement: qxaf101_Supplementary_Data [file qxaf101_supplementary_data.zip]

Archive with 2 entries (2 files):
- Non-transport_predictors_online_supplement_revised_clean.docx
- CoI_forms.docx
